# Supplementary material for: Electroplating Cobalt Films on Silicon Nanostructures for Sensing Molecules
Source: Molecules. 2022 Dec 2;27(23):8440. doi: 10.3390/molecules27238440 (PMC9738422; doi:10.3390/molecules27238440)
Supplement: Supplementary file 1 [file molecules-27-08440-s001.zip]

Archive with 1 entries (1 files):
- molecules-2041387-supplementary.pdf
